# Supplementary material for: Optimization problem of bike-sharing system rebalancing based on dynamic pricing
Source: PLoS One. 2026 Apr 16;21(4):e0347218. doi: 10.1371/journal.pone.0347218 (PMC13086355; doi:10.1371/journal.pone.0347218)
Supplement: S1 File — This file contains the station coordinates, station demand data, and the source code for the proposed algorithm, including the PSO-LNS solver, ablation study scripts, and 10-run statistical validation scripts. The same materials are also publicly available at: https://github.com/John-von/Optimization-problem-of-bike-sharing-system-rebalancing-based-on-dynamic-pricing.git. The contents of this file and the GitHub repository are identical. (ZIP) [file pone.0347218.s001.zip]

Archive with 23 entries (23 files):
- c101.txt
- check_route_feasibility.txt
- clean_routes.txt
- compute_route_distance.txt
- compute_total_distance.txt
- decode_routes.txt
- dynamic_pricing_allocation.txt
- encode_particle.txt
- evaluate_rebalance_cost.txt
- fixed_pricing_allocation.txt
- gene_operation.txt
- generate_data.txt
- greedy_init_routes.txt
- insert_node_at.txt
- lns_destroy_repair.txt
- opp_cost_single.txt
- PSO_LNS.txt
- PSO_LNS_comparison.txt
- PSO_LNS_multirun.txt
- pso_lns_rebalance.txt
- pure_pso_rebalance.txt
- README.txt
- relocate_local_search.txt
