# Supplementary material for: Optimization problem of bike-sharing system rebalancing based on dynamic pricing
Source: PLoS One. 2026 Apr 16;21(4):e0347218. doi: 10.1371/journal.pone.0347218 (PMC13086355; doi:10.1371/journal.pone.0347218)
Supplement: S1 File — This file contains the station coordinates, station demand data, and the source code for the proposed algorithm, including the PSO-LNS solver, ablation study scripts, and 10-run statistical validation scripts. The same materials are also publicly available at: https://github.com/John-von/Optimization-problem-of-bike-sharing-system-rebalancing-based-on-dynamic-pricing.git. The contents of this file and the GitHub repository are identical. (ZIP) [file pone.0347218.s001.zip › c101.txt]

0   118.069191 24.476690   0    0   230   0
1   118.169191 22.976690  38    0   171  10
2   115.569191 26.276690   4    0    60  10
3   118.819191 24.926690  18    0   126  10
4   120.419191 25.426690  -3    0   159  10
5   116.719191 22.976690  -9    0    44  10
6   120.119191 23.526690   5    0   109  10
7   116.969191 25.576690  -4    0    91  10
8   118.569191 25.676690  -3    0   105  10
9   115.869191 25.876690  16    0   107  10
10  116.919191 24.026690  33    0   134  10
11  121.919191 25.176690   2    0    77  10
12  120.619191 24.676690  -2    0    73  10
13  115.719191 23.226690  19    0   169  10
14  117.069191 24.626690   3    0    42  10
15  116.469191 26.826690  -5    0    71  10
16  119.119191 24.676690  -1    0    85  10
17  115.469191 25.226690  21    0   167  10
18  119.069191 26.326690  31    0    97  10
19  119.019191 23.176690   8    0    86  10
20  120.619191 26.126690  12    0   136  10
21  118.269191 23.526690   6    0    72  10
22  118.819191 24.576690   8    0   107  10
23  118.969191 24.226690  18    0    78  10
24  118.869191 23.076690  21    0   163  10
25  115.869191 23.926690  16    0   182  10
26  117.869191 25.876690  20    0   142  10
27  120.819191 23.576690 -16    0    47  10
28  120.719191 24.626690   0    0    49  10
29  120.319191 26.626690  -1    0    73  10
30  117.919191 22.326690  18    0    81  10
31  117.869191 24.976690   4    0    60  10
32  117.519191 23.076690   7    0   151  10
33  119.219191 23.576690  27    0    47  10
34  116.119191 22.826690  14    0   127  10
35  117.869191 22.676690   5    0   153  10
36  118.819191 23.176690  -7    0    51  10
37  116.919191 25.176690  20    0   144  10
38  116.419191 24.026690  -2    0    93  10
39  118.219191 26.076690 -10    0    54  10
40  118.469191 23.476690  14    0    95  10
41  116.719191 25.876690  12    0   107  10
42  115.469191 22.326690   6    0    41  10
43  118.469191 23.076690  14    0   142  10
44  116.119191 24.026690  17    0    79  10
45  117.769191 22.826690  13    0    42  10
46  121.569191 23.576690  23    0   127  10
47  121.619191 23.926690   5    0    61  10
48  118.669191 25.176690  -2    0   175  10
49  115.719191 23.076690 -10    0   118  10
50  120.719191 26.576690  -3    0   134  10
51  120.269191 23.426690   6    0    98  10
52  118.269191 26.026690  37    0    62  10
53  116.469191 26.326690  10    0   105  10
54  117.119191 24.376690   7    0   150  10
55  120.419191 23.426690  10    0   146  10
56  116.319191 22.576690  16    0   140  10
57  120.119191 25.976690  20    0   158  10
58  117.919191 23.976690  18    0    28  10
59  116.569191 22.626690   7    0   172  10
60  120.219191 25.476690  15    0    86  10
61  116.819191 22.376690   7    0    68  10
62  116.619191 25.576690  11    0    44  10
63  117.969191 26.576690  -5    0    83  10
64  120.369191 25.176690  21    0    61  10
65  115.969191 21.876690  10    0    93  10
66  115.869191 22.976690  32    0   152  10
67  115.969191 25.426690   9    0    60  10
68  116.469191 26.076690  26    0   192  10
69  119.169191 26.276690   2    0    87  10
70  115.819191 22.376690 -11    0    88  10
71  120.519191 24.926690  12    0   159  10
72  119.119191 24.026690  10    0    79  10
73  117.069191 22.826690  20    0    83  10
74  119.419191 24.826690   0    0   189  10
75  120.869191 24.626690  24    0   106  10
76  120.069191 24.976690   4    0   102  10
77  118.569191 26.126690   3    0   192  10
78  117.469191 26.326690  21    0   104  10
