# Supplementary material for: Optimization problem of bike-sharing system rebalancing based on dynamic pricing
Source: PLoS One. 2026 Apr 16;21(4):e0347218. doi: 10.1371/journal.pone.0347218 (PMC13086355; doi:10.1371/journal.pone.0347218)
Supplement: S1 File — This file contains the station coordinates, station demand data, and the source code for the proposed algorithm, including the PSO-LNS solver, ablation study scripts, and 10-run statistical validation scripts. The same materials are also publicly available at: https://github.com/John-von/Optimization-problem-of-bike-sharing-system-rebalancing-based-on-dynamic-pricing.git. The contents of this file and the GitHub repository are identical. (ZIP) [file pone.0347218.s001.zip › check_route_feasibility.txt]

function [feasible,load_trace]=check_route_feasibility(route,need,dist_full,V_cap,D_max)
feasible=true; load_trace=[];
if isempty(route), return; end
route=route(:)';
load_changes=zeros(1,length(route));
for i=1:length(route)
    nd=route(i);
    if nd>length(need), feasible=false; return; end
    if need(nd)<0, load_changes(i)=abs(need(nd));
    elseif need(nd)>0, load_changes(i)=-need(nd); end
end
cum_load=cumsum(load_changes);
min_cum=min([0,cum_load]);
Q0=max(0,-min_cum); Q0=min(Q0,V_cap);
load_trace=zeros(1,length(route)+1); load_trace(1)=Q0;
for i=1:length(route)
    load_trace(i+1)=load_trace(i)+load_changes(i);
    if load_trace(i+1)<-0.5||load_trace(i+1)>V_cap+0.5, feasible=false; return; end
end
rd=compute_route_distance(route,dist_full);
if rd>D_max, feasible=false; end
end
