# Supplementary material for: Optimization problem of bike-sharing system rebalancing based on dynamic pricing
Source: PLoS One. 2026 Apr 16;21(4):e0347218. doi: 10.1371/journal.pone.0347218 (PMC13086355; doi:10.1371/journal.pone.0347218)
Supplement: S1 File — This file contains the station coordinates, station demand data, and the source code for the proposed algorithm, including the PSO-LNS solver, ablation study scripts, and 10-run statistical validation scripts. The same materials are also publicly available at: https://github.com/John-von/Optimization-problem-of-bike-sharing-system-rebalancing-based-on-dynamic-pricing.git. The contents of this file and the GitHub repository are identical. (ZIP) [file pone.0347218.s001.zip › compute_route_distance.txt]

function rd=compute_route_distance(route,dist_full)
rd=0; if isempty(route), return; end
route=route(:)'; nr=length(route);
rd=dist_full(1,route(1)+1);
for i=2:nr, rd=rd+dist_full(route(i-1)+1,route(i)+1); end
rd=rd+dist_full(route(nr)+1,1);
end
