# Supplementary material for: Optimization problem of bike-sharing system rebalancing based on dynamic pricing
Source: PLoS One. 2026 Apr 16;21(4):e0347218. doi: 10.1371/journal.pone.0347218 (PMC13086355; doi:10.1371/journal.pone.0347218)
Supplement: S1 File — This file contains the station coordinates, station demand data, and the source code for the proposed algorithm, including the PSO-LNS solver, ablation study scripts, and 10-run statistical validation scripts. The same materials are also publicly available at: https://github.com/John-von/Optimization-problem-of-bike-sharing-system-rebalancing-based-on-dynamic-pricing.git. The contents of this file and the GitHub repository are identical. (ZIP) [file pone.0347218.s001.zip › decode_routes.txt]

function routes=decode_routes(pos,active_nodes,K_max)
active_nodes=active_nodes(:)'; Xv=pos(1,:); Xr=pos(2,:);
routes=cell(K_max,1);
for k=1:K_max
    idx=find(Xv==k);
    if ~isempty(idx)
        xr_k=Xr(idx); [~,so]=sort(xr_k);
        routes{k}=active_nodes(idx(so)); routes{k}=routes{k}(:)';
    else, routes{k}=[]; end
end
routes=clean_routes(routes);
end
