# Supplementary material for: Optimization problem of bike-sharing system rebalancing based on dynamic pricing
Source: PLoS One. 2026 Apr 16;21(4):e0347218. doi: 10.1371/journal.pone.0347218 (PMC13086355; doi:10.1371/journal.pone.0347218)
Supplement: S1 File — This file contains the station coordinates, station demand data, and the source code for the proposed algorithm, including the PSO-LNS solver, ablation study scripts, and 10-run statistical validation scripts. The same materials are also publicly available at: https://github.com/John-von/Optimization-problem-of-bike-sharing-system-rebalancing-based-on-dynamic-pricing.git. The contents of this file and the GitHub repository are identical. (ZIP) [file pone.0347218.s001.zip › dynamic_pricing_allocation.txt]

function [q_alloc,I_rev,V_opp,Pi_alloc,pinfo]=dynamic_pricing_allocation(params,sigma_t)
n=params.n; m=params.m; D0=params.D0;
d_node=params.d_node; c0=params.c0; epsilon=params.epsilon;
alpha_p=params.alpha_pen; beta_p=params.beta_pen;
alpha_pk=params.alpha_peak; mu_t=params.mu_t;
t_s=params.t_start; t_e=params.t_end; V_cap=params.V_cap;
[~,sort_idx]=sort(D0,'ascend'); w_rank=zeros(n,1);
for i=1:n, w_rank(sort_idx(i))=i; end
W=zeros(n,n);
for i=1:n, for j=1:n
    if i~=j, W(i,j)=w_rank(j)/max(w_rank(i),w_rank(j)); end
end, end
P=zeros(n,n); S_total=sum(D0);
for i=1:n
    for j=1:n
        if i~=j, P(i,j)=D0(j)/(S_total-D0(i)+1e-10); end
    end
    if sum(P(i,:))>0, P(i,:)=P(i,:)/sum(P(i,:)); end
end
Nt=100; t_vec=linspace(t_s,t_e,Nt); dt=t_vec(2)-t_vec(1);
lambda=(1/(sigma_t*sqrt(2*pi)))*exp(-(t_vec-mu_t).^2/(2*sigma_t^2));
gamma=1+alpha_pk*exp(-(t_vec-mu_t).^2/(2*sigma_t^2));
lambda_sum=sum(lambda)*dt; gamma_avg=sum(gamma.*lambda)*dt/lambda_sum;
f_bar=zeros(n,n);
for i=1:n, for j=1:n
    if i~=j, f_bar(i,j)=W(i,j)*d_node(i,j)*gamma_avg*c0; end
end, end
f_avg=zeros(n,1);
for i=1:n, f_avg(i)=sum(P(i,:).*f_bar(i,:)); end
f0=mean(f_avg(f_avg>0)); if f0==0, f0=c0; end
D_adj=zeros(n,1);
for i=1:n
    if f_avg(i)>0, D_adj(i)=D0(i)*(f_avg(i)/f0)^(-epsilon);
    else, D_adj(i)=D0(i); end
end
D_adj=max(D_adj,1);
q_star=ceil(D_adj);
q_min=ones(n,1); q_max=min(ceil(D_adj*2),V_cap);
q_alloc=q_min; remaining=m-sum(q_alloc);
if remaining<0
    q_alloc=max(round(q_min*m/sum(q_min)),0); remaining=m-sum(q_alloc);
    while remaining>0, [~,idx]=max(D_adj-q_alloc); q_alloc(idx)=q_alloc(idx)+1; remaining=remaining-1; end
    while remaining<0, over=find(q_alloc>0); [~,idx]=min(D_adj(over)); q_alloc(over(idx))=q_alloc(over(idx))-1; remaining=remaining+1; end
else
    while remaining>0
        marg_benefit=-inf(n,1);
        for i=1:n
            qi_new=q_alloc(i)+1;
            if qi_new<=q_max(i)
                served_new=min(qi_new,D_adj(i)); served_old=min(q_alloc(i),D_adj(i));
                delta_I=(served_new-served_old)*f_avg(i);
                V_new=opp_cost_single(qi_new,q_star(i),alpha_p,beta_p);
                V_old=opp_cost_single(q_alloc(i),q_star(i),alpha_p,beta_p);
                marg_benefit(i)=delta_I-(V_new-V_old);
            end
        end
        [val,best_i]=max(marg_benefit);
        if val<=-inf, break; end
        q_alloc(best_i)=q_alloc(best_i)+1; remaining=remaining-1;
    end
end
I_rev=zeros(n,1); V_opp=zeros(n,1);
for i=1:n
    I_rev(i)=min(q_alloc(i),D_adj(i))*f_avg(i);
    V_opp(i)=opp_cost_single(q_alloc(i),q_star(i),alpha_p,beta_p);
end
Pi_alloc=sum(I_rev)-sum(V_opp);
pinfo.W=W; pinfo.P=P; pinfo.gamma=gamma; pinfo.t_vec=t_vec;
pinfo.f_bar=f_bar; pinfo.f_avg=f_avg; pinfo.f0=f0;
pinfo.D_adj=D_adj; pinfo.q_star=q_star; pinfo.gamma_avg=gamma_avg;
end
