# Supplementary material for: Optimization problem of bike-sharing system rebalancing based on dynamic pricing
Source: PLoS One. 2026 Apr 16;21(4):e0347218. doi: 10.1371/journal.pone.0347218 (PMC13086355; doi:10.1371/journal.pone.0347218)
Supplement: S1 File — This file contains the station coordinates, station demand data, and the source code for the proposed algorithm, including the PSO-LNS solver, ablation study scripts, and 10-run statistical validation scripts. The same materials are also publicly available at: https://github.com/John-von/Optimization-problem-of-bike-sharing-system-rebalancing-based-on-dynamic-pricing.git. The contents of this file and the GitHub repository are identical. (ZIP) [file pone.0347218.s001.zip › encode_particle.txt]

function pos=encode_particle(routes,active_nodes,K_max)
active_nodes=active_nodes(:)'; n_active=length(active_nodes);
Xv=zeros(1,n_active); Xr=zeros(1,n_active);
max_nd=max(active_nodes); node2idx=zeros(max_nd,1);
for i=1:n_active, node2idx(active_nodes(i))=i; end
NV=length(routes);
for k=1:NV
    route=routes{k}(:)';
    for j=1:length(route)
        nd=route(j);
        if nd<=max_nd && node2idx(nd)>0, Xv(node2idx(nd))=k; Xr(node2idx(nd))=j; end
    end
end
unassigned=find(Xv==0);
for i=1:length(unassigned)
    Xv(unassigned(i))=randi(min(NV+1,K_max)); Xr(unassigned(i))=randi(n_active);
end
pos=[Xv;Xr];
end
