# Supplementary material for: Optimization problem of bike-sharing system rebalancing based on dynamic pricing
Source: PLoS One. 2026 Apr 16;21(4):e0347218. doi: 10.1371/journal.pone.0347218 (PMC13086355; doi:10.1371/journal.pone.0347218)
Supplement: S1 File — This file contains the station coordinates, station demand data, and the source code for the proposed algorithm, including the PSO-LNS solver, ablation study scripts, and 10-run statistical validation scripts. The same materials are also publicly available at: https://github.com/John-von/Optimization-problem-of-bike-sharing-system-rebalancing-based-on-dynamic-pricing.git. The contents of this file and the GitHub repository are identical. (ZIP) [file pone.0347218.s001.zip › evaluate_rebalance_cost.txt]

function Z=evaluate_rebalance_cost(routes,need,dist_full,V_cap,D_max,F_fixed,u_cost)
Z=0;
for k=1:length(routes)
    route=routes{k}; if isempty(route), continue; end
    rd=compute_route_distance(route,dist_full);
    Z=Z+rd*u_cost+F_fixed;
    [feasible,load_trace]=check_route_feasibility(route,need,dist_full,V_cap,D_max);
    if ~feasible
        if rd>D_max, Z=Z+F_fixed*(rd/D_max); end
        if ~isempty(load_trace)
            cap_viol=max(0,max(load_trace)-V_cap);
            Z=Z+F_fixed*10*cap_viol;
        end
    end
end
end
