# Supplementary material for: Optimization problem of bike-sharing system rebalancing based on dynamic pricing
Source: PLoS One. 2026 Apr 16;21(4):e0347218. doi: 10.1371/journal.pone.0347218 (PMC13086355; doi:10.1371/journal.pone.0347218)
Supplement: S1 File — This file contains the station coordinates, station demand data, and the source code for the proposed algorithm, including the PSO-LNS solver, ablation study scripts, and 10-run statistical validation scripts. The same materials are also publicly available at: https://github.com/John-von/Optimization-problem-of-bike-sharing-system-rebalancing-based-on-dynamic-pricing.git. The contents of this file and the GitHub repository are identical. (ZIP) [file pone.0347218.s001.zip › fixed_pricing_allocation.txt]

% ----------------------------------------------------------
% Fixed Pricing Allocation (Method 1 baseline)
% ----------------------------------------------------------
function [q_alloc,I_rev,V_opp,Pi_alloc] = fixed_pricing_allocation(params)
n=params.n; m=params.m; D0=params.D0;
c0=params.c0;
alpha_p=params.alpha_pen; beta_p=params.beta_pen;
% Fixed price = c0 for all nodes, no demand elasticity
f_fixed = c0 * ones(n,1);
% Target allocation proportional to demand
q_star = max(1, round(D0/sum(D0)*m));
diff = m - sum(q_star);
if diff > 0
    [~,idx]=sort(D0,'descend');
    for i=1:diff, q_star(idx(mod(i-1,n)+1))=q_star(idx(mod(i-1,n)+1))+1; end
elseif diff < 0
    [~,idx]=sort(D0,'ascend');
    for i=1:abs(diff)
        q_star(idx(mod(i-1,n)+1))=max(1,q_star(idx(mod(i-1,n)+1))-1);
    end
end
q_alloc = q_star;
I_rev = zeros(n,1); V_opp = zeros(n,1);
for i=1:n
    I_rev(i) = min(q_alloc(i), max(D0(i), 0)) * f_fixed(i);
    V_opp(i) = opp_cost_single(q_alloc(i), q_star(i), alpha_p, beta_p);
end
Pi_alloc = sum(I_rev) - sum(V_opp);
end
