# Supplementary material for: Optimization problem of bike-sharing system rebalancing based on dynamic pricing
Source: PLoS One. 2026 Apr 16;21(4):e0347218. doi: 10.1371/journal.pone.0347218 (PMC13086355; doi:10.1371/journal.pone.0347218)
Supplement: S1 File — This file contains the station coordinates, station demand data, and the source code for the proposed algorithm, including the PSO-LNS solver, ablation study scripts, and 10-run statistical validation scripts. The same materials are also publicly available at: https://github.com/John-von/Optimization-problem-of-bike-sharing-system-rebalancing-based-on-dynamic-pricing.git. The contents of this file and the GitHub repository are identical. (ZIP) [file pone.0347218.s001.zip › gene_operation.txt]

function routes=gene_operation(routes,need,dist_full,V_cap,D_max,F_fixed,u_cost)
NV=length(routes); if NV<2, return; end
idx=randperm(NV,2); k1=idx(1); k2=idx(2);
route1=routes{k1}(:)'; route2=routes{k2}(:)';
if isempty(route1)||isempty(route2), return; end
p1=randi(length(route1)); p2=randi(length(route2));
nr1=route1; nr2=route2; nr1(p1)=route2(p2); nr2(p2)=route1(p1);
new_routes=routes; new_routes{k1}=nr1; new_routes{k2}=nr2;
co=evaluate_rebalance_cost(routes,need,dist_full,V_cap,D_max,F_fixed,u_cost);
cn=evaluate_rebalance_cost(new_routes,need,dist_full,V_cap,D_max,F_fixed,u_cost);
if cn<co, routes=new_routes; end
end
