# Supplementary material for: Optimization problem of bike-sharing system rebalancing based on dynamic pricing
Source: PLoS One. 2026 Apr 16;21(4):e0347218. doi: 10.1371/journal.pone.0347218 (PMC13086355; doi:10.1371/journal.pone.0347218)
Supplement: S1 File — This file contains the station coordinates, station demand data, and the source code for the proposed algorithm, including the PSO-LNS solver, ablation study scripts, and 10-run statistical validation scripts. The same materials are also publicly available at: https://github.com/John-von/Optimization-problem-of-bike-sharing-system-rebalancing-based-on-dynamic-pricing.git. The contents of this file and the GitHub repository are identical. (ZIP) [file pone.0347218.s001.zip › generate_data.txt]

% =========================================================
% LOCAL FUNCTIONS
% =========================================================

function [params] = generate_data()
r101 = load('c101.txt');
params = struct();
params.n = size(r101,1)-1;
cusnum = params.n;
vertexs = r101(:,2:3);
params.depot_coord = vertexs(1,:);
params.coords = vertexs(2:end,:);
params.demands = r101(2:end,4);
params.d_node = squareform(pdist(params.coords));
params.K_max=25; params.V_cap=100; params.D_max=9;
params.speed=1; params.F_fixed=100; params.u_cost=1;
params.c0=0.85; params.epsilon=1.2;
params.alpha_pen=3.0; params.beta_pen=1.0; params.alpha_peak=0.5;
params.t_start=0; params.t_end=230; params.mu_t=115; params.sigma_t=40;
params.m = 1283;
params.D0 = params.demands;
rng(42);
raw_O=rand(cusnum,1); raw_O=raw_O/sum(raw_O)*params.m;
params.O=round(raw_O);
diff_m=params.m-sum(params.O);
if diff_m>0
    idx=randperm(cusnum,abs(diff_m)); params.O(idx)=params.O(idx)+1;
elseif diff_m<0
    idx=randperm(cusnum,abs(diff_m)); params.O(idx)=max(params.O(idx)-1,0);
end
params.r101=r101; params.vertexs=vertexs;
fprintf('  Data loaded: %d nodes, total bikes=%d\n', cusnum, params.m);
end
