# Supplementary material for: Optimization problem of bike-sharing system rebalancing based on dynamic pricing
Source: PLoS One. 2026 Apr 16;21(4):e0347218. doi: 10.1371/journal.pone.0347218 (PMC13086355; doi:10.1371/journal.pone.0347218)
Supplement: S1 File — This file contains the station coordinates, station demand data, and the source code for the proposed algorithm, including the PSO-LNS solver, ablation study scripts, and 10-run statistical validation scripts. The same materials are also publicly available at: https://github.com/John-von/Optimization-problem-of-bike-sharing-system-rebalancing-based-on-dynamic-pricing.git. The contents of this file and the GitHub repository are identical. (ZIP) [file pone.0347218.s001.zip › greedy_init_routes.txt]

function routes=greedy_init_routes(active_nodes,need,dist_full,K_max,V_cap,D_max)
active_nodes=active_nodes(:)';
pickup_nodes=active_nodes(need(active_nodes)<0);
delivery_nodes=active_nodes(need(active_nodes)>0);
[~,po]=sort(abs(need(pickup_nodes)),'descend'); pickup_nodes=pickup_nodes(po);
[~,do2]=sort(need(delivery_nodes),'descend'); delivery_nodes=delivery_nodes(do2);
routes=cell(K_max,1);
max_nid=1; if ~isempty(active_nodes), max_nid=max(active_nodes); end
assigned=false(max_nid,1);
for k=1:K_max, routes{k}=[]; end
k=1;
for i=1:length(pickup_nodes)
    node=pickup_nodes(i); if assigned(node), continue; end
    routes{k}=[routes{k},node]; assigned(node)=true; k=mod(k,K_max)+1;
end
for i=1:length(delivery_nodes)
    node=delivery_nodes(i); if assigned(node), continue; end
    best_k=1; best_d=inf;
    for kk=1:K_max
        if isempty(routes{kk}), da=dist_full(1,node+1);
        else, da=dist_full(routes{kk}(end)+1,node+1); end
        if da<best_d, best_d=da; best_k=kk; end
    end
    routes{best_k}=[routes{best_k},node]; assigned(node)=true;
end
routes=clean_routes(routes);
end
