# Supplementary material for: Optimization problem of bike-sharing system rebalancing based on dynamic pricing
Source: PLoS One. 2026 Apr 16;21(4):e0347218. doi: 10.1371/journal.pone.0347218 (PMC13086355; doi:10.1371/journal.pone.0347218)
Supplement: S1 File — This file contains the station coordinates, station demand data, and the source code for the proposed algorithm, including the PSO-LNS solver, ablation study scripts, and 10-run statistical validation scripts. The same materials are also publicly available at: https://github.com/John-von/Optimization-problem-of-bike-sharing-system-rebalancing-based-on-dynamic-pricing.git. The contents of this file and the GitHub repository are identical. (ZIP) [file pone.0347218.s001.zip › insert_node_at.txt]

function route_new=insert_node_at(route,node,pos)
route=route(:)';
if isempty(route), route_new=node;
elseif pos==0, route_new=[node,route];
elseif pos>=length(route), route_new=[route,node];
else, route_new=[route(1:pos),node,route(pos+1:end)]; end
end
