# Supplementary material for: Optimization problem of bike-sharing system rebalancing based on dynamic pricing
Source: PLoS One. 2026 Apr 16;21(4):e0347218. doi: 10.1371/journal.pone.0347218 (PMC13086355; doi:10.1371/journal.pone.0347218)
Supplement: S1 File — This file contains the station coordinates, station demand data, and the source code for the proposed algorithm, including the PSO-LNS solver, ablation study scripts, and 10-run statistical validation scripts. The same materials are also publicly available at: https://github.com/John-von/Optimization-problem-of-bike-sharing-system-rebalancing-based-on-dynamic-pricing.git. The contents of this file and the GitHub repository are identical. (ZIP) [file pone.0347218.s001.zip › lns_destroy_repair.txt]

function routes=lns_destroy_repair(routes,active_nodes,need,dist_full,V_cap,D_max,F_fixed,u_cost,max_iter,remove_frac,D_rand)
n_active=length(active_nodes); toRemove=max(2,ceil(remove_frac*n_active));
for k=1:length(routes), if ~isempty(routes{k}), routes{k}=routes{k}(:)'; end, end
for iter=1:max_iter
    cost_old=evaluate_rebalance_cost(routes,need,dist_full,V_cap,D_max,F_fixed,u_cost);
    all_in=[];
    for k=1:length(routes), all_in=[all_in,routes{k}(:)']; end
    if length(all_in)<toRemove+1, continue; end
    seed_idx=randi(length(all_in)); seed=all_in(seed_idx);
    dts=dist_full(seed+1,all_in+1); [~,si]=sort(dts);
    n_remove=min(toRemove,length(all_in)-1);
    removed=[]; rem_idx=si;
    for r=1:n_remove
        if isempty(rem_idx), break; end
        pick=max(1,min(ceil(rand^D_rand*length(rem_idx)),length(rem_idx)));
        removed=[removed,all_in(rem_idx(pick))]; rem_idx(pick)=[];
    end
    removed=unique(removed);
    new_routes=routes;
    for k=1:length(new_routes)
        rt=new_routes{k}(:)'; rt(ismember(rt,removed))=[]; new_routes{k}=rt;
    end
    for r=1:length(removed)
        node=removed(r); best_k=-1; best_pos=-1; best_ci=inf;
        for k=1:length(new_routes)
            rt=new_routes{k}(:)';
            for p=0:length(rt)
                cand=insert_node_at(rt,node,p);
                ci=compute_route_distance(cand,dist_full)-compute_route_distance(rt,dist_full);
                [feas,~]=check_route_feasibility(cand,need,dist_full,V_cap,D_max);
                if feas && ci<best_ci, best_ci=ci; best_k=k; best_pos=p; end
            end
        end
        if best_k>0
            rt=new_routes{best_k}(:)';
            new_routes{best_k}=insert_node_at(rt,node,best_pos);
        else
            nr=length(new_routes)+1; new_routes{nr,1}=node;
        end
    end
    cn=evaluate_rebalance_cost(new_routes,need,dist_full,V_cap,D_max,F_fixed,u_cost);
    if cn<cost_old, routes=new_routes; end
end
routes=clean_routes(routes);
end
