# Supplementary material for: Optimization problem of bike-sharing system rebalancing based on dynamic pricing
Source: PLoS One. 2026 Apr 16;21(4):e0347218. doi: 10.1371/journal.pone.0347218 (PMC13086355; doi:10.1371/journal.pone.0347218)
Supplement: S1 File — This file contains the station coordinates, station demand data, and the source code for the proposed algorithm, including the PSO-LNS solver, ablation study scripts, and 10-run statistical validation scripts. The same materials are also publicly available at: https://github.com/John-von/Optimization-problem-of-bike-sharing-system-rebalancing-based-on-dynamic-pricing.git. The contents of this file and the GitHub repository are identical. (ZIP) [file pone.0347218.s001.zip › PSO_LNS.txt]

tic; clear; clc; close all; %rng(42);
fprintf('========== DSDRO Joint Optimization ==========\n');
[params] = generate_data();
n = params.n; m = params.m;
all_coords = [params.depot_coord; params.coords];
dist_full = squareform(pdist(all_coords));

max_outer=20; delta_conv=0.5; eta_perturb=0.15;
NIND=50; MAXGEN=200; w_init=0.9; w_damp=0.99; c1_pso=1.5; c2_pso=2.0;
lns_iter=50; remove_frac=0.15; D_rand=6;

fprintf('\n[Main] Starting iterative joint optimization...\n');
Pi_best=-inf; best_sol=struct(); sigma_t_cur=params.sigma_t;
profit_hist=zeros(max_outer,1);

for outer=1:max_outer
    fprintf('\n=== Outer Iter %d/%d (sigma_t=%.3f) ===\n',outer,max_outer,sigma_t_cur);
    [q_alloc,I_rev,V_opp,Pi_alloc,pinfo]=dynamic_pricing_allocation(params,sigma_t_cur);
    fprintf('  Revenue=%.1f, OppCost=%.1f, AllocProfit=%.1f\n',sum(I_rev),sum(V_opp),Pi_alloc);
    [best_routes,Z_best,NV_used,total_dist,conv_curve]=pso_lns_rebalance(params,q_alloc,dist_full,...
        NIND,MAXGEN,w_init,w_damp,c1_pso,c2_pso,lns_iter,remove_frac,D_rand,I_rev,V_opp);
    fprintf('  RebalCost=%.1f, Trucks=%d, Dist=%.1f\n',Z_best,NV_used,total_dist);
    Pi_total=Pi_alloc-Z_best; profit_hist(outer)=Pi_total;
    fprintf('  >>> Net Profit = %.1f USD\n',Pi_total);
    if Pi_total>Pi_best
        Pi_best=Pi_total;
        best_sol.q_alloc=q_alloc; best_sol.routes=best_routes;
        best_sol.I_rev=I_rev; best_sol.V_opp=V_opp;
        best_sol.Z=Z_best; best_sol.Pi=Pi_total;
        best_sol.Pi_alloc=Pi_alloc; best_sol.NV_used=NV_used;
        best_sol.total_dist=total_dist; best_sol.sigma_t=sigma_t_cur;
        best_sol.pinfo=pinfo; best_sol.conv_curve=conv_curve;
        fprintf('  *** New best! ***\n');
    else
        sigma_t_cur=sigma_t_cur*(1+eta_perturb*(2*rand-1));
        sigma_t_cur=max(sigma_t_cur,0.3);
        fprintf('  Perturb sigma_t -> %.3f\n',sigma_t_cur);
    end
    if outer>2 && abs(profit_hist(outer)-profit_hist(outer-1))<delta_conv
        fprintf('\n  Converged!\n'); profit_hist=profit_hist(1:outer); break;
    end
end

fprintf('\n===== FINAL RESULTS =====\n');
fprintf('Expected Revenue:  %.2f USD\n',sum(best_sol.I_rev));
fprintf('Opportunity Cost:  %.2f USD\n',sum(best_sol.V_opp));
fprintf('Allocation Profit: %.2f USD\n',best_sol.Pi_alloc);
fprintf('Rebalancing Cost:  %.2f USD\n',best_sol.Z);
fprintf('Net Profit:        %.2f USD\n',best_sol.Pi);
fprintf('Trucks Used:       %d\n',best_sol.NV_used);
fprintf('Travel Distance:   %.2f\n',best_sol.total_dist);
fprintf('\nOptimal Routes:\n');
for k=1:length(best_sol.routes)
    if ~isempty(best_sol.routes{k})
        r=best_sol.routes{k}; fprintf('  Route %d: 0',k);
        for j=1:length(r), fprintf('->%d',r(j)); end
        fprintf('->0\n');
    end
end
plot_DSDRO_results(best_sol,profit_hist,params);
toc

% =========================================================
% LOCAL FUNCTIONS
% =========================================================

function [params] = generate_data()
r101 = load('c101.txt');
params = struct();
params.n = size(r101,1)-1;
cusnum = params.n;
vertexs = r101(:,2:3);
params.depot_coord = vertexs(1,:);
params.coords = vertexs(2:end,:);
params.demands = r101(2:end,4);
params.d_node = squareform(pdist(params.coords));
params.K_max=25; params.V_cap=100; params.D_max=9;
params.speed=1; params.F_fixed=100; params.u_cost=1;
params.c0=0.85; params.epsilon=1.2;
params.alpha_pen=3.0; params.beta_pen=1.0; params.alpha_peak=0.5;
params.t_start=0; params.t_end=230; params.mu_t=115; params.sigma_t=40;
params.m = 1283;  % Actual Xiamen bike fleet size (paper: 1283 bikes)
params.D0 = params.demands;
% rng(123);
raw_O=rand(cusnum,1); raw_O=raw_O/sum(raw_O)*params.m;
params.O=round(raw_O);
diff_m=params.m-sum(params.O);
if diff_m>0
    idx=randperm(cusnum,abs(diff_m)); params.O(idx)=params.O(idx)+1;
elseif diff_m<0
    idx=randperm(cusnum,abs(diff_m)); params.O(idx)=max(params.O(idx)-1,0);
end
params.r101=r101; params.vertexs=vertexs;
fprintf('  Data loaded: %d nodes, %d total demand\n',cusnum,params.m);
end

function plot_DSDRO_results(best_sol,profit_hist,params)
coords=params.coords; depot=params.depot_coord;

figure('Name','Fig.1 Node Distribution');
plot(coords(:,1),coords(:,2),'ro','MarkerSize',6,'LineWidth',1.5); hold on;
plot(depot(1),depot(2),'bs','MarkerSize',12,'MarkerFaceColor','b','LineWidth',2);
for i=1:params.n
    text(coords(i,1)+0.3,coords(i,2)+0.3,num2str(i),'FontSize',5);
end
xlabel('X'); ylabel('Y');
title('Fig.1 Distribution of bike-sharing stations');
legend('Nodes','Depot','Location','best'); grid on; box on;

if isfield(best_sol,'conv_curve') && length(best_sol.conv_curve)>1
    figure('Name','Fig.4 PSO Convergence');
    plot(best_sol.conv_curve,'LineWidth',2,'Color',[0 0.4 0.8]);
    xlabel('Iterations'); ylabel('Best Rebalancing Cost');
    title('Fig.4 PSO-LNS Optimization Process'); grid on;
end

figure('Name','Fig.5 Dispatch Routes');
hold on; box on;
plot(coords(:,1),coords(:,2),'ro','MarkerSize',5,'LineWidth',1);
plot(depot(1),depot(2),'bs','MarkerSize',12,'MarkerFaceColor','b','LineWidth',2);
NV=length(best_sol.routes); C=hsv(max(NV,1));
for k=1:NV
    route=best_sol.routes{k};
    if isempty(route), continue; end
    route=route(:)';
    plot([depot(1),coords(route(1),1)],[depot(2),coords(route(1),2)],...
        '-','Color',C(k,:),'LineWidth',1.5);
    for j=2:length(route)
        plot([coords(route(j-1),1),coords(route(j),1)],...
             [coords(route(j-1),2),coords(route(j),2)],...
             '-','Color',C(k,:),'LineWidth',1.5);
    end
    plot([coords(route(end),1),depot(1)],[coords(route(end),2),depot(2)],...
        '-','Color',C(k,:),'LineWidth',1.5);
end
xlabel('X'); ylabel('Y');
title('Fig.5 Dispatching vehicle routes'); grid on;

figure('Name','Fig.6 Key Indicators');
categories=categorical({'Rebalancing Cost','Opportunity Cost','Expected Revenue','Net Profit'});
categories=reordercats(categories,{'Rebalancing Cost','Opportunity Cost','Expected Revenue','Net Profit'});
values=[best_sol.Z,sum(best_sol.V_opp),sum(best_sol.I_rev),best_sol.Pi];
b=bar(categories,values);
b.FaceColor='flat';
b.CData=[0.2 0.6 0.8;0.8 0.3 0.3;0.3 0.7 0.3;0.9 0.7 0.2];
ylabel('USD'); title('Fig.6 Key Indicators'); grid on;
for i=1:length(values)
    text(i,values(i)+max(abs(values))*0.02,sprintf('%.1f',values(i)),...
        'HorizontalAlignment','center','FontWeight','bold');
end

figure('Name','Profit Convergence');
plot(profit_hist,'b-o','LineWidth',2,'MarkerFaceColor','b');
xlabel('Outer Iteration'); ylabel('Net Profit (USD)');
title('Joint Optimization Convergence'); grid on;

figure('Name','Fig.9 Pricing Variance');
t_vec=linspace(params.t_start,params.t_end,200);
sigma_vals=[best_sol.sigma_t*0.8,best_sol.sigma_t*1.2];
cl={'r-','k--'}; leg={};
for s=1:2
    sigma=sigma_vals(s);
    lam=(1/(sigma*sqrt(2*pi)))*exp(-(t_vec-params.mu_t).^2/(2*sigma^2));
    lam_sc=lam/max(lam)*max(params.D0)*4;
    plot(t_vec,lam_sc,cl{s},'LineWidth',2); hold on;
    leg{s}=sprintf('Variance %.1f',sigma);
end
xlabel('Departure time'); ylabel('Travel frequency');
title('Fig.9 Impact of pricing variance'); legend(leg); grid on;

figure('Name','Fig.7 Performance');
vals=[best_sol.total_dist,best_sol.Z,sum(best_sol.V_opp),sum(best_sol.I_rev),best_sol.Pi];
vals_n=vals/max(abs(vals));
b2=bar(vals_n); b2.FaceColor='flat';
b2.CData=[0.2 0.4 0.8;0.2 0.4 0.8;0.8 0.3 0.3;0.3 0.7 0.3;0.9 0.7 0.2];
set(gca,'XTickLabel',{'Dist','RebalCost','OppCost','Revenue','Profit'});
ylabel('Normalized'); title('Fig.7 Performance'); grid on;
end
