# Supplementary material for: Optimization problem of bike-sharing system rebalancing based on dynamic pricing
Source: PLoS One. 2026 Apr 16;21(4):e0347218. doi: 10.1371/journal.pone.0347218 (PMC13086355; doi:10.1371/journal.pone.0347218)
Supplement: S1 File — This file contains the station coordinates, station demand data, and the source code for the proposed algorithm, including the PSO-LNS solver, ablation study scripts, and 10-run statistical validation scripts. The same materials are also publicly available at: https://github.com/John-von/Optimization-problem-of-bike-sharing-system-rebalancing-based-on-dynamic-pricing.git. The contents of this file and the GitHub repository are identical. (ZIP) [file pone.0347218.s001.zip › PSO_LNS_comparison.txt]

rng(42); tic; clear; clc; close all;
fprintf('========== DSDRO Comparison Experiment ==========\n');
fprintf('Methods: (1) Fixed Pricing + Greedy  (2) Dyn Pricing + Pure PSO  (3) Dyn Pricing + PSO-LNS\n\n');

[params] = generate_data();
n = params.n;
all_coords = [params.depot_coord; params.coords];
dist_full  = squareform(pdist(all_coords));

NIND=50; MAXGEN=200; w_init=0.9; w_damp=0.99; c1_pso=1.5; c2_pso=2.0;
lns_iter=50; remove_frac=0.15; D_rand=6;

% =========================================================
% Method 1: Fixed Pricing + Greedy Routing
% =========================================================
fprintf('--- Method 1: Fixed Pricing + Greedy Routing ---\n');
[q1, I1, V1, Pi_alloc1] = fixed_pricing_allocation(params);
fprintf('  Revenue=%.1f, OppCost=%.1f, AllocProfit=%.1f\n', sum(I1), sum(V1), Pi_alloc1);
need1 = q1 - params.O;
active1 = find(need1~=0)';
routes1 = greedy_init_routes(active1, need1, dist_full, params.K_max, params.V_cap, params.D_max);
Z1 = evaluate_rebalance_cost(routes1, need1, dist_full, params.V_cap, params.D_max, params.F_fixed, params.u_cost);
dist1 = compute_total_distance(routes1, dist_full);
NV1 = length(routes1);
Pi1 = Pi_alloc1 - Z1;
fprintf('  RebalCost=%.1f, Trucks=%d, Dist=%.1f\n', Z1, NV1, dist1);
fprintf('  >>> Net Profit = %.1f USD\n\n', Pi1);

% =========================================================
% Method 2: Dynamic Pricing + Pure PSO (no LNS)
% =========================================================
fprintf('--- Method 2: Dynamic Pricing + Pure PSO (no LNS) ---\n');
[q2, I2, V2, Pi_alloc2, ~] = dynamic_pricing_allocation(params, params.sigma_t);
fprintf('  Revenue=%.1f, OppCost=%.1f, AllocProfit=%.1f\n', sum(I2), sum(V2), Pi_alloc2);
[routes2, Z2, NV2, dist2] = pure_pso_rebalance(params, q2, dist_full, NIND, MAXGEN, w_init, w_damp, c1_pso, c2_pso, I2, V2);
Pi2 = Pi_alloc2 - Z2;
fprintf('  RebalCost=%.1f, Trucks=%d, Dist=%.1f\n', Z2, NV2, dist2);
fprintf('  >>> Net Profit = %.1f USD\n\n', Pi2);

% =========================================================
% Method 3: Dynamic Pricing + PSO-LNS (proposed)
% =========================================================
fprintf('--- Method 3: Dynamic Pricing + PSO-LNS (Proposed) ---\n');
max_outer=20; delta_conv=0.5; eta_perturb=0.15;
Pi_best=-inf; best_sol=struct(); sigma_t_cur=params.sigma_t;
profit_hist=zeros(max_outer,1);
for outer=1:max_outer
    fprintf('  Outer Iter %d/%d\n', outer, max_outer);
    [q3,I3,V3,Pi_alloc3,pinfo3] = dynamic_pricing_allocation(params, sigma_t_cur);
    [br3,Z3,NV3,dist3,cc3] = pso_lns_rebalance(params, q3, dist_full, ...
        NIND, MAXGEN, w_init, w_damp, c1_pso, c2_pso, lns_iter, remove_frac, D_rand, I3, V3);
    Pi3 = Pi_alloc3 - Z3;
    profit_hist(outer) = Pi3;
    fprintf('  Revenue=%.1f, OppCost=%.1f, RebalCost=%.1f, NetProfit=%.1f\n', sum(I3),sum(V3),Z3,Pi3);
    if Pi3 > Pi_best
        Pi_best=Pi3;
        best_sol.q=q3; best_sol.routes=br3; best_sol.I=I3; best_sol.V=V3;
        best_sol.Z=Z3; best_sol.Pi=Pi3; best_sol.Pi_alloc=Pi_alloc3;
        best_sol.NV=NV3; best_sol.dist=dist3; best_sol.sigma_t=sigma_t_cur;
        fprintf('  *** New best! ***\n');
    else
        sigma_t_cur = sigma_t_cur*(1+eta_perturb*(2*rand-1));
        sigma_t_cur = max(sigma_t_cur, 0.3);
    end
    if outer>2 && abs(profit_hist(outer)-profit_hist(outer-1))<delta_conv
        profit_hist=profit_hist(1:outer); break;
    end
end

% =========================================================
% Summary Table
% =========================================================
fprintf('\n\n========== COMPARISON SUMMARY ==========\n');
fprintf('%-30s %10s %10s %10s\n','Metric','Method 1','Method 2','Method 3');
fprintf('%s\n', repmat('-',1,64));
fprintf('%-30s %10.1f %10.1f %10.1f\n','Expected Revenue (USD)',   sum(I1), sum(I2), sum(best_sol.I));
fprintf('%-30s %10.1f %10.1f %10.1f\n','Opportunity Cost (USD)',   sum(V1), sum(V2), sum(best_sol.V));
fprintf('%-30s %10.1f %10.1f %10.1f\n','Rebalancing Cost (USD)',   Z1,      Z2,      best_sol.Z);
fprintf('%-30s %10.1f %10.1f %10.1f\n','Net Profit (USD)',         Pi1,     Pi2,     best_sol.Pi);
fprintf('%-30s %10.1f %10.1f %10.1f\n','Total Travel Distance',   dist1,   dist2,   best_sol.dist);
fprintf('%-30s %10d %10d %10d\n',  'Trucks Used',               NV1,     NV2,     best_sol.NV);
fprintf('%s\n', repmat('-',1,64));
fprintf('\nImprovement of Method 3 over Method 1:\n');
fprintf('  Revenue:  %+.2f%%\n', (sum(best_sol.I)-sum(I1))/sum(I1)*100);
fprintf('  Profit:   %+.2f%%\n', (best_sol.Pi-Pi1)/abs(Pi1)*100);
fprintf('\nImprovement of Method 3 over Method 2 (LNS contribution):\n');
fprintf('  Profit:   %+.2f%%\n', (best_sol.Pi-Pi2)/abs(Pi2)*100);
fprintf('  RebalCost: %+.2f%%\n', (Z2-best_sol.Z)/Z2*100);

% =========================================================
% Multi-Run Statistical Analysis (10 independent runs, PSO-LNS)
% =========================================================
fprintf('\n\n========== MULTI-RUN STATISTICAL ANALYSIS (N=10) ==========\n');
N_runs = 10;
seeds  = [42, 7, 13, 21, 55, 88, 101, 137, 200, 256];
mr_rev   = zeros(N_runs,1); mr_opp  = zeros(N_runs,1);
mr_reb   = zeros(N_runs,1); mr_prof = zeros(N_runs,1);
mr_dist  = zeros(N_runs,1); mr_nv   = zeros(N_runs,1);

for ri = 1:N_runs
    rng(seeds(ri));
    % Re-generate O (initial bike distribution) with this seed
    params_r = params;
    raw_O = rand(params_r.n,1);
    raw_O = raw_O/sum(raw_O)*params_r.m;
    params_r.O = round(raw_O);
    diff_m = params_r.m - sum(params_r.O);
    if diff_m>0
        idx=randperm(params_r.n,abs(diff_m)); params_r.O(idx)=params_r.O(idx)+1;
    elseif diff_m<0
        idx=randperm(params_r.n,abs(diff_m)); params_r.O(idx)=max(params_r.O(idx)-1,0);
    end
    dist_r = squareform(pdist([params_r.depot_coord; params_r.coords]));

    % Single outer iteration with dynamic pricing + PSO-LNS
    [q_r, I_r, V_r, Pi_alloc_r, ~] = dynamic_pricing_allocation(params_r, params_r.sigma_t);
    [br_r, Z_r, NV_r, dist_r2, ~]  = pso_lns_rebalance(params_r, q_r, dist_r, ...
        NIND, MAXGEN, w_init, w_damp, c1_pso, c2_pso, lns_iter, remove_frac, D_rand, I_r, V_r);
    Pi_r = Pi_alloc_r - Z_r;

    mr_rev(ri)  = sum(I_r);  mr_opp(ri)  = sum(V_r);
    mr_reb(ri)  = Z_r;       mr_prof(ri) = Pi_r;
    mr_dist(ri) = dist_r2;   mr_nv(ri)   = NV_r;

    fprintf('  Run %2d (seed=%3d): Rev=%.1f, Opp=%.1f, Reb=%.1f, Profit=%.1f, Dist=%.1f, NV=%d\n', ...
        ri, seeds(ri), mr_rev(ri), mr_opp(ri), mr_reb(ri), mr_prof(ri), mr_dist(ri), mr_nv(ri));
end

fprintf('\n%-28s %12s %12s\n', 'Metric', 'Mean', 'Std Dev');
fprintf('%s\n', repmat('-',1,54));
metrics_name = {'Expected Revenue (USD)', 'Opportunity Cost (USD)', ...
                'Rebalancing Cost (USD)', 'Net Profit (USD)', ...
                'Total Travel Distance',  'Trucks Used'};
metrics_data = [mr_rev, mr_opp, mr_reb, mr_prof, mr_dist, mr_nv];
for mi = 1:6
    fprintf('%-28s %12.2f %12.2f\n', metrics_name{mi}, ...
        mean(metrics_data(:,mi)), std(metrics_data(:,mi)));
end
fprintf('\n  Coefficient of Variation (CV = std/mean):\n');
for mi = 1:6
    cv = std(metrics_data(:,mi)) / abs(mean(metrics_data(:,mi))) * 100;
    fprintf('  %-28s CV = %.2f%%\n', metrics_name{mi}, cv);
end

% =========================================================
% Comparison Figure (2x2: Revenue, OppCost, RebalCost, Distance)
% =========================================================
rev_data  = [sum(I1), sum(I2), sum(best_sol.I)];
opp_data  = [sum(V1), sum(V2), sum(best_sol.V)];
reb_data  = [Z1,      Z2,      best_sol.Z];
dist_data = [dist1,   dist2,   best_sol.dist];

colors = [0.55 0.75 0.90;   % light blue  - Fixed+Greedy
          0.90 0.70 0.40;   % orange      - Dyn+Pure PSO
          0.35 0.65 0.35];  % green       - Dyn+PSO-LNS

xtick_labels = {'Fixed+Greedy', 'Dyn+Pure PSO', 'Dyn+PSO-LNS'};

fig = figure('Name','Algorithm Comparison','Position',[100 80 900 680]);

% --- subplot 1: Expected Revenue ---
ax1 = subplot(2,2,1);
b=bar(rev_data,'FaceColor','flat');
for k=1:3, b.CData(k,:)=colors(k,:); end
set(gca,'XTickLabel',xtick_labels,'FontSize',9);
ylabel('USD','FontSize',10); title('(a) Expected Revenue','FontSize',10);
ylim([0, max(rev_data)*1.15]);
for k=1:3
    text(k, rev_data(k)+max(rev_data)*0.03, sprintf('%.0f',rev_data(k)), ...
        'HorizontalAlignment','center','FontSize',8,'FontWeight','bold');
end
grid on; box on;

% --- subplot 2: Opportunity Cost ---
ax2 = subplot(2,2,2);
b=bar(opp_data,'FaceColor','flat');
for k=1:3, b.CData(k,:)=colors(k,:); end
set(gca,'XTickLabel',xtick_labels,'FontSize',9);
ylabel('USD','FontSize',10); title('(b) Opportunity Cost','FontSize',10);
ylim([0, max(opp_data)*1.25]);
for k=1:3
    text(k, opp_data(k)+max(opp_data)*0.05, sprintf('%.0f',opp_data(k)), ...
        'HorizontalAlignment','center','FontSize',8,'FontWeight','bold');
end
grid on; box on;

% --- subplot 3: Rebalancing Cost ---
ax3 = subplot(2,2,3);
b=bar(reb_data,'FaceColor','flat');
for k=1:3, b.CData(k,:)=colors(k,:); end
set(gca,'XTickLabel',xtick_labels,'FontSize',9);
ylabel('USD','FontSize',10); title('(c) Rebalancing Cost','FontSize',10);
ylim([0, max(reb_data)*1.15]);
for k=1:3
    text(k, reb_data(k)+max(reb_data)*0.03, sprintf('%.0f',reb_data(k)), ...
        'HorizontalAlignment','center','FontSize',8,'FontWeight','bold');
end
grid on; box on;

% --- subplot 4: Total Travel Distance ---
ax4 = subplot(2,2,4);
b=bar(dist_data,'FaceColor','flat');
for k=1:3, b.CData(k,:)=colors(k,:); end
set(gca,'XTickLabel',xtick_labels,'FontSize',9);
ylabel('Distance','FontSize',10); title('(d) Total Travel Distance','FontSize',10);
ylim([0, max(dist_data)*1.15]);
for k=1:3
    text(k, dist_data(k)+max(dist_data)*0.03, sprintf('%.1f',dist_data(k)), ...
        'HorizontalAlignment','center','FontSize',8,'FontWeight','bold');
end
grid on; box on;

% --- Shared legend using invisible patch handles ---
h1 = patch(NaN,NaN,colors(1,:),'EdgeColor','k');
h2 = patch(NaN,NaN,colors(2,:),'EdgeColor','k');
h3 = patch(NaN,NaN,colors(3,:),'EdgeColor','k');
lgd = legend([h1,h2,h3], ...
    {'Fixed Pricing + Greedy Routing', ...
     'Dynamic Pricing + Pure PSO', ...
     'Dynamic Pricing + PSO-LNS (Proposed)'}, ...
    'Orientation','horizontal','FontSize',9);
lgd.Position = [0.10, 0.01, 0.82, 0.04];  % [x y width height] in normalized units

% Overall title
sgtitle('Performance Comparison of Three Methods', ...
    'FontSize',12,'FontWeight','bold');

% =========================================================
% Robustness Analysis: Demand Scaling Sensitivity
% =========================================================
fprintf('\n\n========== ROBUSTNESS ANALYSIS (Demand Scaling) ==========\n');
multipliers = [0.7, 1.0, 1.3, 1.5];
labels = {'0.7x (Suppressed)', '1.0x (Baseline)', '1.3x (Recovery)', '1.5x (High-demand)'};
rob_revenue = zeros(1,4); rob_profit = zeros(1,4);
rob_rev_gain = zeros(1,4); rob_profit_gain = zeros(1,4);

for mi = 1:length(multipliers)
    mp = multipliers(mi);
    params_s = params;
    params_s.D0 = round(params.D0 * mp);
    params_s.D0 = max(params_s.D0, 1);
    params_s.O  = round(params.O  * mp);
    % keep total bikes consistent
    params_s.m  = sum(params_s.O);

    % Fixed pricing baseline under this demand level
    [~, I_fix, V_fix, Pi_fix] = fixed_pricing_allocation(params_s);

    % DSDRO under this demand level
    [q_s, I_s, V_s, Pi_alloc_s, ~] = dynamic_pricing_allocation(params_s, params_s.sigma_t);
    [~, Z_s, ~, ~] = pso_lns_rebalance(params_s, q_s, ...
        squareform(pdist([params_s.depot_coord; params_s.coords])), ...
        NIND, MAXGEN, w_init, w_damp, c1_pso, c2_pso, ...
        lns_iter, remove_frac, D_rand, I_s, V_s);
    Pi_s = Pi_alloc_s - Z_s;

    rob_revenue(mi)    = sum(I_s);
    rob_profit(mi)     = Pi_s;
    rob_rev_gain(mi)   = (sum(I_s) - sum(I_fix)) / max(abs(sum(I_fix)), 1) * 100;
    rob_profit_gain(mi)= (Pi_s - Pi_fix) / max(abs(Pi_fix), 1) * 100;

    fprintf('  [%s] Revenue=%.1f, NetProfit=%.1f | vs Fixed: Rev+%.2f%%, Profit+%.2f%%\n', ...
        labels{mi}, sum(I_s), Pi_s, rob_rev_gain(mi), rob_profit_gain(mi));
end

fprintf('\n%-22s %10s %10s %12s %13s\n', 'Scenario','Revenue','NetProfit','Rev Gain(%)','Profit Gain(%)');
fprintf('%s\n', repmat('-',1,70));
for mi=1:4
    fprintf('%-22s %10.1f %10.1f %12.2f %13.2f\n', ...
        labels{mi}, rob_revenue(mi), rob_profit(mi), rob_rev_gain(mi), rob_profit_gain(mi));
end

% ---- Robustness figure (redesigned) ----
x = 1:4;
scenario_labels = {'0.7\times','1.0\times','1.3\times','1.5\times'};
scenario_full   = {'0.7\times (Suppressed)','1.0\times (Baseline)', ...
                   '1.3\times (Recovery)','1.5\times (High-demand)'};

% Gradient colors: blue -> teal -> green -> dark-green
bar_colors = [0.55 0.75 0.92;   % soft blue   - suppressed
              0.35 0.70 0.85;   % sky blue    - baseline
              0.25 0.72 0.55;   % teal-green  - recovery
              0.15 0.55 0.30];  % dark green  - high demand

fig2 = figure('Name','Robustness Analysis','Position',[150 150 860 380]);

% ---- Panel (a): Revenue Gain ----
ax1 = subplot(1,2,1); hold on;

ylim_rev    = max(rob_rev_gain) * 1.05;
ylim_profit = max(rob_profit_gain) * 1.05;

% Background shading: pandemic zone (bar 1) vs post-pandemic zone (bars 2-4)
patch([0.4 1.6 1.6 0.4],[0 0 ylim_rev ylim_rev], ...
    [1.0 0.93 0.88],'EdgeColor','none','FaceAlpha',0.6);
patch([1.6 4.6 4.6 1.6],[0 0 ylim_rev ylim_rev], ...
    [0.90 0.96 0.90],'EdgeColor','none','FaceAlpha',0.6);

% Bars
b1 = bar(x, rob_rev_gain, 0.55, 'FaceColor','flat','EdgeColor','w','LineWidth',1.2);
for k=1:4, b1.CData(k,:) = bar_colors(k,:); end

% Trend line
plot(x, rob_rev_gain, '-o', 'Color',[0.15 0.35 0.65], ...
    'LineWidth',1.8,'MarkerSize',7,'MarkerFaceColor','w','MarkerEdgeColor',[0.15 0.35 0.65]);

% Value labels — placed at mid-height of each bar, white bold text
for k=1:4
    text(k, rob_rev_gain(k)*0.5, sprintf('%.1f%%', rob_rev_gain(k)), ...
        'HorizontalAlignment','center','FontSize',9,'FontWeight','bold','Color','w');
end

% Zone labels at top inside shaded regions
text(1.0, ylim_rev*0.93, 'Pandemic', ...
    'HorizontalAlignment','center','FontSize',8,'Color',[0.6 0.3 0.2],'FontAngle','italic');
text(3.0, ylim_rev*0.93, 'Post-pandemic / Recovery', ...
    'HorizontalAlignment','center','FontSize',8,'Color',[0.2 0.5 0.2],'FontAngle','italic');

set(gca,'XTick',x,'XTickLabel',scenario_labels,'FontSize',10, ...
    'YGrid','on','GridAlpha',0.3,'Box','on','XLim',[0.4 4.6]);
ylim([0, ylim_rev]);
ylabel('Revenue Gain over Fixed Pricing (%)','FontSize',10);
xlabel('Demand Scaling Factor','FontSize',10);
title('(a) Revenue Improvement Robustness','FontSize',11,'FontWeight','bold');

% ---- Panel (b): Profit Gain ----
ax2 = subplot(1,2,2); hold on;

patch([0.4 1.6 1.6 0.4],[0 0 ylim_profit ylim_profit], ...
    [1.0 0.93 0.88],'EdgeColor','none','FaceAlpha',0.6);
patch([1.6 4.6 4.6 1.6],[0 0 ylim_profit ylim_profit], ...
    [0.90 0.96 0.90],'EdgeColor','none','FaceAlpha',0.6);

b2 = bar(x, rob_profit_gain, 0.55, 'FaceColor','flat','EdgeColor','w','LineWidth',1.2);
for k=1:4, b2.CData(k,:) = bar_colors(k,:); end

plot(x, rob_profit_gain, '-o', 'Color',[0.15 0.35 0.65], ...
    'LineWidth',1.8,'MarkerSize',7,'MarkerFaceColor','w','MarkerEdgeColor',[0.15 0.35 0.65]);

for k=1:4
    text(k, rob_profit_gain(k)*0.5, sprintf('%.1f%%', rob_profit_gain(k)), ...
        'HorizontalAlignment','center','FontSize',9,'FontWeight','bold','Color','w');
end

text(1.0, ylim_profit*0.93, 'Pandemic', ...
    'HorizontalAlignment','center','FontSize',8,'Color',[0.6 0.3 0.2],'FontAngle','italic');
text(3.0, ylim_profit*0.93, 'Post-pandemic / Recovery', ...
    'HorizontalAlignment','center','FontSize',8,'Color',[0.2 0.5 0.2],'FontAngle','italic');

set(gca,'XTick',x,'XTickLabel',scenario_labels,'FontSize',10, ...
    'YGrid','on','GridAlpha',0.3,'Box','on','XLim',[0.4 4.6]);
ylim([0, ylim_profit]);
ylabel('Profit Gain over Fixed Pricing (%)','FontSize',10);
xlabel('Demand Scaling Factor','FontSize',10);
title('(b) Profit Improvement Robustness','FontSize',11,'FontWeight','bold');

% Shared legend — attach to ax1, then move to bottom center of figure
axes(ax1);
h_p = patch(NaN,NaN,[1.0 0.93 0.88],'EdgeColor','none');
h_r = patch(NaN,NaN,[0.90 0.96 0.90],'EdgeColor','none');
h_l = plot(NaN,NaN,'-o','Color',[0.15 0.35 0.65],'LineWidth',1.8,'MarkerFaceColor','w');
lgd2 = legend([h_p,h_r,h_l], ...
    {'Pandemic-era demand','Recovery/Post-pandemic demand','Performance trend'}, ...
    'Orientation','horizontal','FontSize',9,'Box','on');
lgd2.Position = [0.18, 0.01, 0.65, 0.05];

sgtitle('Robustness Analysis: DSDRO vs. Fixed Pricing under Different Demand Regimes', ...
    'FontSize',11,'FontWeight','bold');

fprintf('\nRobustness figure saved.\n');

toc;
