# Supplementary material for: Optimization problem of bike-sharing system rebalancing based on dynamic pricing
Source: PLoS One. 2026 Apr 16;21(4):e0347218. doi: 10.1371/journal.pone.0347218 (PMC13086355; doi:10.1371/journal.pone.0347218)
Supplement: S1 File — This file contains the station coordinates, station demand data, and the source code for the proposed algorithm, including the PSO-LNS solver, ablation study scripts, and 10-run statistical validation scripts. The same materials are also publicly available at: https://github.com/John-von/Optimization-problem-of-bike-sharing-system-rebalancing-based-on-dynamic-pricing.git. The contents of this file and the GitHub repository are identical. (ZIP) [file pone.0347218.s001.zip › PSO_LNS_multirun.txt]

clear; clc; close all;
fprintf('========== MULTI-RUN STATISTICAL ANALYSIS (N=10) ==========\n');
fprintf('Algorithm: Dynamic Pricing + PSO-LNS (Proposed DSDRO)\n');
fprintf('Each run: full outer loop (max 20 iterations), independent random seed\n\n');

N_runs = 10;
seeds  = [42, 7, 13, 21, 55, 88, 101, 137, 200, 256];

% PSO-LNS hyperparameters (same as PSO_0.m)
max_outer=20; delta_conv=0.5; eta_perturb=0.15;
NIND=50; MAXGEN=200; w_init=0.9; w_damp=0.99; c1_pso=1.5; c2_pso=2.0;
lns_iter=50; remove_frac=0.15; D_rand=6;

% Result storage
mr_rev  = zeros(N_runs,1); mr_opp  = zeros(N_runs,1);
mr_reb  = zeros(N_runs,1); mr_prof = zeros(N_runs,1);
mr_dist = zeros(N_runs,1); mr_nv   = zeros(N_runs,1);

for ri = 1:N_runs
    rng(seeds(ri));
    fprintf('--- Run %d / %d  (seed = %d) ---\n', ri, N_runs, seeds(ri));

    % Load data with this seed's random initial bike distribution
    params = generate_data(seeds(ri));
    dist_full = squareform(pdist([params.depot_coord; params.coords]));

    % Full outer loop (same as PSO_0.m)
    Pi_best = -inf; best_sol = struct(); sigma_t_cur = params.sigma_t;
    profit_hist = zeros(max_outer,1);

    for outer = 1:max_outer
        [q_alloc,I_rev,V_opp,Pi_alloc,~] = dynamic_pricing_allocation(params, sigma_t_cur);
        [best_routes,Z_best,NV_used,total_dist,~] = pso_lns_rebalance(params, q_alloc, dist_full, ...
            NIND, MAXGEN, w_init, w_damp, c1_pso, c2_pso, lns_iter, remove_frac, D_rand, I_rev, V_opp);
        Pi_total = Pi_alloc - Z_best;
        profit_hist(outer) = Pi_total;
        if Pi_total > Pi_best
            Pi_best = Pi_total;
            best_sol.I=I_rev; best_sol.V=V_opp; best_sol.Z=Z_best;
            best_sol.Pi=Pi_total; best_sol.NV=NV_used; best_sol.dist=total_dist;
        else
            sigma_t_cur = sigma_t_cur*(1+eta_perturb*(2*rand-1));
            sigma_t_cur = max(sigma_t_cur, 0.3);
        end
        if outer>2 && abs(profit_hist(outer)-profit_hist(outer-1))<delta_conv
            profit_hist = profit_hist(1:outer); break;
        end
    end

    mr_rev(ri)  = sum(best_sol.I);
    mr_opp(ri)  = sum(best_sol.V);
    mr_reb(ri)  = best_sol.Z;
    mr_prof(ri) = best_sol.Pi;
    mr_dist(ri) = best_sol.dist;
    mr_nv(ri)   = best_sol.NV;

    fprintf('  >> Rev=%.1f, Opp=%.1f, Reb=%.1f, Profit=%.1f, Dist=%.1f, NV=%d\n\n', ...
        mr_rev(ri), mr_opp(ri), mr_reb(ri), mr_prof(ri), mr_dist(ri), mr_nv(ri));
end

% =========================================================
% Summary Table
% =========================================================
fprintf('\n========== SUMMARY: Mean +/- Std (N=10) ==========\n');
fprintf('%-28s %10s %10s %10s\n', 'Metric', 'Mean', 'Std Dev', 'CV (%)');
fprintf('%s\n', repmat('-',1,62));
metrics_name = {'Expected Revenue (USD)', 'Opportunity Cost (USD)', ...
                'Rebalancing Cost (USD)', 'Net Profit (USD)', ...
                'Total Travel Distance',  'Trucks Used'};
metrics_data = [mr_rev, mr_opp, mr_reb, mr_prof, mr_dist, mr_nv];
for mi = 1:6
    mu  = mean(metrics_data(:,mi));
    sig = std(metrics_data(:,mi));
    cv  = sig / abs(mu) * 100;
    fprintf('%-28s %10.2f %10.2f %10.2f\n', metrics_name{mi}, mu, sig, cv);
end

fprintf('\n  Per-run results:\n');
fprintf('  %-6s %10s %10s %10s %10s %10s %6s\n', ...
    'Seed','Revenue','OppCost','RebalCost','Profit','Dist','NV');
fprintf('  %s\n', repmat('-',1,64));
for ri=1:N_runs
    fprintf('  %-6d %10.1f %10.1f %10.1f %10.1f %10.1f %6d\n', ...
        seeds(ri), mr_rev(ri), mr_opp(ri), mr_reb(ri), mr_prof(ri), mr_dist(ri), mr_nv(ri));
end


% =========================================================
% LOCAL FUNCTIONS
% =========================================================

function params = generate_data(seed)
rng(seed);
r101 = load('c101.txt');
params = struct();
params.n = size(r101,1)-1;
cusnum = params.n;
vertexs = r101(:,2:3);
params.depot_coord = vertexs(1,:);
params.coords = vertexs(2:end,:);
params.demands = r101(2:end,4);
params.d_node = squareform(pdist(params.coords));
params.K_max=25; params.V_cap=100; params.D_max=9;
params.speed=1; params.F_fixed=100; params.u_cost=1;
params.c0=0.85; params.epsilon=1.2;
params.alpha_pen=3.0; params.beta_pen=1.0; params.alpha_peak=0.5;
params.t_start=0; params.t_end=230; params.mu_t=115; params.sigma_t=40;
params.m = 1283;
params.D0 = params.demands;
raw_O = rand(cusnum,1); raw_O = raw_O/sum(raw_O)*params.m;
params.O = round(raw_O);
diff_m = params.m - sum(params.O);
if diff_m>0
    idx=randperm(cusnum,abs(diff_m)); params.O(idx)=params.O(idx)+1;
elseif diff_m<0
    idx=randperm(cusnum,abs(diff_m)); params.O(idx)=max(params.O(idx)-1,0);
end
params.r101=r101; params.vertexs=vertexs;
end
