# Supplementary material for: Optimization problem of bike-sharing system rebalancing based on dynamic pricing
Source: PLoS One. 2026 Apr 16;21(4):e0347218. doi: 10.1371/journal.pone.0347218 (PMC13086355; doi:10.1371/journal.pone.0347218)
Supplement: S1 File — This file contains the station coordinates, station demand data, and the source code for the proposed algorithm, including the PSO-LNS solver, ablation study scripts, and 10-run statistical validation scripts. The same materials are also publicly available at: https://github.com/John-von/Optimization-problem-of-bike-sharing-system-rebalancing-based-on-dynamic-pricing.git. The contents of this file and the GitHub repository are identical. (ZIP) [file pone.0347218.s001.zip › pso_lns_rebalance.txt]

function [best_routes,Z_best,NV_used,total_dist,conv_curve]=pso_lns_rebalance(params,q_alloc,dist_full,...
    NIND,MAXGEN,w_init,w_damp,c1,c2,lns_iter,remove_frac,D_rand,I_rev,V_opp)
n=params.n; O=params.O; K_max=params.K_max;
V_cap=params.V_cap; D_max=params.D_max;
F_fixed=params.F_fixed; u_cost=params.u_cost;
need=q_alloc(:)-O(:);
active_nodes=find(need~=0); active_nodes=active_nodes(:)';
n_active=length(active_nodes);
if n_active==0
    best_routes={}; Z_best=0; NV_used=0; total_dist=0; conv_curve=0; return;
end
init_routes=greedy_init_routes(active_nodes,need,dist_full,K_max,V_cap,D_max);
init_pos=encode_particle(init_routes,active_nodes,K_max);
population=cell(NIND,1);
for i=1:NIND
    if i==1, pos=init_pos;
    else
        pos=init_pos;
        pos(1,:)=max(1,min(K_max,pos(1,:)+randi([-2,2],1,n_active)));
        pos(2,:)=pos(2,:)+randn(1,n_active)*2;
    end
    vel=[randi([-(K_max-1),K_max-1],1,n_active); randn(1,n_active)*2];
    population{i}=[pos;vel];
end
pbest_pos=cell(NIND,1); pbest_obj=inf(NIND,1);
gbest_pos=init_pos; gbest_obj=inf;
for i=1:NIND
    pos=population{i}(1:2,:);
    routes=decode_routes(pos,active_nodes,K_max);
    cost=evaluate_rebalance_cost(routes,need,dist_full,V_cap,D_max,F_fixed,u_cost);
    pbest_pos{i}=pos; pbest_obj(i)=cost;
    if cost<gbest_obj, gbest_obj=cost; gbest_pos=pos; end
end
conv_curve=zeros(MAXGEN,1); w=w_init;
for gen=1:MAXGEN
    for i=1:NIND
        particle=population{i}; pos=particle(1:2,:); vel=particle(3:4,:);
        r1=rand(2,n_active); r2=rand(2,n_active);
        vel=w*vel+c1*r1.*(pbest_pos{i}-pos)+c2*r2.*(gbest_pos-pos);
        vel(1,:)=max(-(K_max-1),min(K_max-1,vel(1,:)));
        vel(2,:)=max(-(n_active-1),min(n_active-1,vel(2,:)));
        pos=pos+vel; pos(1,:)=ceil(pos(1,:));
        out=pos(1,:)<1|pos(1,:)>K_max|pos(2,:)<1|pos(2,:)>n_active;
        vel(out)=-vel(out);
        pos(1,:)=max(1,min(K_max,pos(1,:)));
        pos(2,:)=max(1,min(n_active,pos(2,:)));
        routes=decode_routes(pos,active_nodes,K_max);
        cost=evaluate_rebalance_cost(routes,need,dist_full,V_cap,D_max,F_fixed,u_cost);
        if cost<pbest_obj(i)
            pbest_pos{i}=pos; pbest_obj(i)=cost;
            if cost<gbest_obj, gbest_obj=cost; gbest_pos=pos; end
        end
        population{i}=[pos;vel];
    end
    conv_curve(gen)=gbest_obj; w=w*w_damp;
end
best_routes_raw=decode_routes(gbest_pos,active_nodes,K_max);
best_routes_raw=relocate_local_search(best_routes_raw,need,dist_full,V_cap,D_max,F_fixed,u_cost,20);
best_routes_raw=lns_destroy_repair(best_routes_raw,active_nodes,need,...
    dist_full,V_cap,D_max,F_fixed,u_cost,lns_iter,remove_frac,D_rand);
for iter=1:lns_iter
    improved_routes=gene_operation(best_routes_raw,need,dist_full,V_cap,D_max,F_fixed,u_cost);
    cn=evaluate_rebalance_cost(improved_routes,need,dist_full,V_cap,D_max,F_fixed,u_cost);
    co=evaluate_rebalance_cost(best_routes_raw,need,dist_full,V_cap,D_max,F_fixed,u_cost);
    if cn<co, best_routes_raw=improved_routes; end
end
Z_best=evaluate_rebalance_cost(best_routes_raw,need,dist_full,V_cap,D_max,F_fixed,u_cost);
best_routes=clean_routes(best_routes_raw);
NV_used=length(best_routes);
total_dist=compute_total_distance(best_routes,dist_full);
end
