# Supplementary material for: Optimization problem of bike-sharing system rebalancing based on dynamic pricing
Source: PLoS One. 2026 Apr 16;21(4):e0347218. doi: 10.1371/journal.pone.0347218 (PMC13086355; doi:10.1371/journal.pone.0347218)
Supplement: S1 File — This file contains the station coordinates, station demand data, and the source code for the proposed algorithm, including the PSO-LNS solver, ablation study scripts, and 10-run statistical validation scripts. The same materials are also publicly available at: https://github.com/John-von/Optimization-problem-of-bike-sharing-system-rebalancing-based-on-dynamic-pricing.git. The contents of this file and the GitHub repository are identical. (ZIP) [file pone.0347218.s001.zip › README.txt]

# DSDRO: Dynamic Service Demand Response Optimization for Bike-Sharing Rebalancing

MATLAB implementation of the **DSDRO** model proposed in:

> *Optimization of Bike-Sharing System Rebalancing Based on Dynamic Pricing*
> Submitted to PLOS ONE

---

## Overview

This repository provides the complete source code for a two-stage joint optimization model that simultaneously determines:

1. **Stage 1 — Dynamic Pricing & Bike Allocation:** Demand-elastic pricing adjusts ride fares according to peak-period patterns and station demand, then allocates the total bike fleet across stations to maximize expected revenue while minimizing opportunity costs.

2. **Stage 2 — Vehicle Routing for Rebalancing:** A PSO-LNS (Particle Swarm Optimization + Large Neighborhood Search) algorithm routes rebalancing trucks to move bikes between stations, minimizing total rebalancing cost subject to vehicle capacity and distance constraints.

The two stages are coupled iteratively: the allocation output from Stage 1 defines the rebalancing targets for Stage 2, and the pricing variance parameter is adaptively perturbed between outer iterations to escape local optima.

---

## Repository Structure

```
.
├── PSO_LNS.m                  # Main DSDRO algorithm (run this for the primary result)
├── PSO_LNS_comparison.m       # Ablation study (3 methods) + robustness analysis
├── PSO_LNS_multirun.m         # 10-run statistical validation
├── c101.txt                   # Input data (Solomon C101, adapted to Xiamen scenario)
│
├── dynamic_pricing_allocation.m   # Stage 1: demand-elastic allocation
├── pso_lns_rebalance.m            # Stage 2: PSO-LNS vehicle routing
├── opp_cost_single.m              # Asymmetric opportunity cost (alpha/beta)
├── greedy_init_routes.m           # Greedy route initialization
├── evaluate_rebalance_cost.m      # Route cost with feasibility penalties
├── check_route_feasibility.m      # Capacity & distance constraint check
├── decode_routes.m                # PSO particle -> route decoding
├── encode_particle.m              # Route -> PSO particle encoding
├── relocate_local_search.m        # Node relocation local search
├── lns_destroy_repair.m           # LNS destroy-and-repair operator
├── gene_operation.m               # Cross-route node swap operator
├── insert_node_at.m               # Route insertion utility
├── compute_route_distance.m       # Single route distance
├── compute_total_distance.m       # Total fleet distance
└── clean_routes.m                 # Remove empty routes
```

---

## Requirements

- MATLAB R2018b or later
- No additional toolboxes required

---

## How to Run

Place all `.m` files and `c101.txt` in the **same directory**, then set that directory as the MATLAB working directory.

### 1. Main DSDRO Result

```matlab
run('PSO_LNS.m')
```

Runs the full iterative joint optimization and produces figures for node distribution, PSO convergence, dispatch routes, and key performance indicators.

### 2. Ablation Study & Robustness Analysis

```matlab
run('PSO_LNS_comparison.m')
```

Compares three methods:
| Method | Pricing | Routing |
|--------|---------|---------|
| M1 (Baseline) | Fixed | Greedy |
| M2 | Dynamic | Pure PSO |
| M3 (Proposed) | Dynamic | PSO-LNS |

Also performs demand scaling robustness analysis at 0.7×, 1.0×, 1.3×, and 1.5× baseline demand.

### 3. Statistical Validation (10 Independent Runs)

```matlab
run('PSO_LNS_multirun.m')
```

Runs 10 independent trials with fixed random seeds `[42, 7, 13, 21, 55, 88, 101, 137, 200, 256]` and reports Mean ± Std and CV(%) for all metrics.

---

## Algorithm Parameters

| Parameter | Value | Description |
|-----------|-------|-------------|
| `NIND` | 50 | PSO swarm size |
| `MAXGEN` | 200 | PSO generations per inner loop |
| `w_init` | 0.9 | Initial inertia weight |
| `w_damp` | 0.99 | Inertia damping factor |
| `c1` | 1.5 | Cognitive acceleration coefficient |
| `c2` | 2.0 | Social acceleration coefficient |
| `lns_iter` | 50 | LNS iterations |
| `remove_frac` | 0.15 | LNS removal fraction |
| `max_outer` | 20 | Max outer iterations |
| `delta_conv` | 0.5 | Outer loop convergence threshold |
| `eta_perturb` | 0.15 | Pricing variance perturbation rate |

---

## Data

The input file `c101.txt` is based on the **Solomon C101 benchmark** dataset, adapted to represent the Xiamen city bike-sharing scenario:

- 78 customer nodes (bike stations) + 1 depot
- 1283 total bikes in the fleet
- Morning peak window: 6:00–10:00 AM (t ∈ [0, 230] min)
- Peak time: μ = 115 min (≈ 7:55 AM), σ = 40 min
- Vehicle capacity: 100 bikes; max route distance: 9 units

---

## Key Results

| Metric | Mean (N=10) | Std Dev | CV (%) |
|--------|-------------|---------|--------|
| Expected Revenue (USD) | 2933.21 | 14.78 | 0.50 |
| Opportunity Cost (USD) | 261.00 | 0.00 | 0.00 |
| Rebalancing Cost (USD) | 766.25 | 32.98 | 4.30 |
| **Net Profit (USD)** | **1905.96** | **38.23** | **2.01** |
| Total Travel Distance | 56.25 | 1.97 | 3.50 |
| Trucks Used | 7.10 | 0.32 | 4.45 |

All CV values < 5%, confirming algorithm stability across independent runs.

---

## License

This code is released for academic reproducibility purposes in conjunction with the above paper submission. Please cite the paper if you use this code in your research.
