# Supplementary material for: Optimization problem of bike-sharing system rebalancing based on dynamic pricing
Source: PLoS One. 2026 Apr 16;21(4):e0347218. doi: 10.1371/journal.pone.0347218 (PMC13086355; doi:10.1371/journal.pone.0347218)
Supplement: S1 File — This file contains the station coordinates, station demand data, and the source code for the proposed algorithm, including the PSO-LNS solver, ablation study scripts, and 10-run statistical validation scripts. The same materials are also publicly available at: https://github.com/John-von/Optimization-problem-of-bike-sharing-system-rebalancing-based-on-dynamic-pricing.git. The contents of this file and the GitHub repository are identical. (ZIP) [file pone.0347218.s001.zip › relocate_local_search.txt]

function routes=relocate_local_search(routes,need,dist_full,V_cap,D_max,F_fixed,u_cost,max_iter)
if isempty(routes), return; end
for k=1:length(routes), if ~isempty(routes{k}), routes{k}=routes{k}(:)'; end, end
for iter=1:max_iter
    improved=false; NV=length(routes); if NV<1, break; end
    for k1=1:NV
        route1=routes{k1}(:)'; if isempty(route1), continue; end
        for p1=1:length(route1)
            node=route1(p1); route1_removed=route1; route1_removed(p1)=[];
            dist_k1_old=compute_route_distance(route1,dist_full);
            dist_k1_new=compute_route_distance(route1_removed,dist_full);
            saving_remove=dist_k1_old-dist_k1_new;
            best_net=0; best_k2=-1; best_p2=-1;
            for k2=1:NV
                if k2==k1, base_route=route1_removed;
                else, base_route=routes{k2}(:)'; end
                if k1==k2 && isempty(route1_removed), continue; end
                dist_base=compute_route_distance(base_route,dist_full);
                for p2=0:length(base_route)
                    cand=insert_node_at(base_route,node,p2);
                    dist_cand=compute_route_distance(cand,dist_full);
                    if k1==k2, net_change=dist_cand-dist_k1_old;
                    else, net_change=(dist_cand-dist_base)-saving_remove; end
                    if net_change<best_net
                        [feas,~]=check_route_feasibility(cand,need,dist_full,V_cap,D_max);
                        if feas, best_net=net_change; best_k2=k2; best_p2=p2; end
                    end
                end
            end
            if best_net<-0.01 && best_k2>0
                if best_k2==k1, base_route=route1_removed;
                else, base_route=routes{best_k2}(:)'; end
                new_route=insert_node_at(base_route,node,best_p2);
                if best_k2==k1, routes{k1}=new_route;
                else, routes{k1}=route1_removed; routes{best_k2}=new_route; end
                routes=clean_routes(routes); improved=true; break;
            end
        end
        if improved, break; end
    end
    if ~improved, break; end
end
end
